# Supplementary material for: Regulation and expression of sexual differentiation factors in embryonic and extragonadal tissues of Atlantic salmon
Source: BMC Genomics. 2011 Jan 13;12:31. doi: 10.1186/1471-2164-12-31 (PMC3034696; doi:10.1186/1471-2164-12-31)
Supplement: Additional file 1 — Graphical presentation of number of mortalities found throughout early development. Day represents post-fertilization age. [file 1471-2164-12-31-S1.XLS]

## Sheet: Sheet1
Day	Mortality
0	0
2	5
4	4
6	6
8	5
10	4
12	6
13	10
14	9
15	4
16	5
17	2
18	2
19	3
20	3
21	1
23	2
25	3
27	1
29	1
30	0
32	3
34	0
35	0
38	8
41	4
44	49
47	184
50	0
53	14
56	8
59	16
62	9
65	1
68	6
71	3
74	1
77	3
80	1
83	0
86	0
89	0
