# Supplementary material for: Regulation and expression of sexual differentiation factors in embryonic and extragonadal tissues of Atlantic salmon
Source: BMC Genomics. 2011 Jan 13;12:31. doi: 10.1186/1471-2164-12-31 (PMC3034696; doi:10.1186/1471-2164-12-31)
Supplement: Additional file 12 — Primer oligonucleotide sequences used in RT-PCRs. [file 1471-2164-12-31-S12.XLS]

## Sheet: Sheet1
EST	Gene	Forward primer	Reverse primer	Product size
AB210815 and AY427786	cyp19a	5'-ATTGGCATGGATGAGAGAGG-3'	5'-TGTGCAAAGATGAGGTCTGC-3'	485 bp
AJ311937 and DW178748	cyp19b1	5'-ACAGCAGTGGCTACACAGGAG-3'	5'-TCCGTTGATCCAGACCCGAAC-3'	521, 452 and 367 bp
FJ617278 and DW181004	dax1	5'-TCTATCTAGCTCTGACCTCCA-3'	5'-ATAGCACTGCTCCTTTGATGT-3'	746 bp
FJ617278 and DW181004	dax2	5'-CTCAAAGCTCGAGGACAGACG-3'	5'-TTGAGGTAGGCATATTCCTTG-3'	760 bp
CA341688 and AY507927	foxl2a	5'-AGGCAGCGTCAGAGTTTTGTA-3'	5'-TCTCGTGATCCCAATACGAAC-3'	1010 bp
CA354643 and AY507926	foxl2b	5'-ATCAAGGAGAGCCGAGAAAAG-3'	5'-TATCCATTTGGGGACACTGAG-3'	473 bp
AY722411	mis	5'-TGCTTCGGTCCCTCTGTACT-3'	5'-CCCTGGCAGTTGTAGATGGT-3'	629, 436 and 396 bp
AY879314	sf1	5'-AGCAGAAGAAGGCTTTGATCC-3'	5'-CCCACTCCACTATGGAGAACA-3'	498 bp
AF209872 and BT059262	sox9a	5'-TGGCCGTACTTTCATATTTCG-3'	5'-CGTTCATGGGTCTCTTGACAT-3'	389 bp
AF209872 and BT059262	sox9b	5'-GGAAGTTTGACGCGAACATTA-3'	5'-CGTTCATGGGTCTCTTGACAT-3'	670 bp
AB036060	ubiquitin	5'-ATGCAGATTTTTGTGAAGACG-3'	5'-CAGTTGTGCTTATGTTCCACA-3'	428 bp
